# Supplementary material for: Electrospun Nanofibre Filtration Media to Protect against Biological or Nonbiological Airborne Particles
Source: Polymers (Basel). 2021 Sep 24;13(19):3257. doi: 10.3390/polym13193257 (PMC8511993; doi:10.3390/polym13193257)
Supplement: Supplementary file 1 [file polymers-13-03257-s001.zip]

Archive with 1 entries (1 files):
- polymers-1375369-supplementary.pdf
